# Supplementary material for: Harmonization of community health worker programs for HIV: A four-country qualitative study in Southern Africa
Source: PLoS Med. 2017 Aug 8;14(8):e1002374. doi: 10.1371/journal.pmed.1002374 (PMC5549708; doi:10.1371/journal.pmed.1002374)
Supplement: S1 Data — (XLSX) [file pmed.1002374.s007.xlsx]

## Sheet: Swaziland
Issue	Brief description	Relevance to coordination	Relevance to integration	Relevance to sustainability	Any facilitators	Any barriers	2-3 Quotes (interviewee code)
Varying definitions of CHWs for HIV, actors, and their roles	The only CHWs recognized by the MOH are Rural Health Motivators; NGO's each hire their own individual CHWs: cough officers, mentor mothers, adherence counselors, etc. These are not recognized by the MOH, both formally and it is unclear what their equivalents would be and if one could parse the variety of training levels they've received into a coherent system.	RHMs as a national program are the furthest reaching and carry many skills, but the number of other cadres with specialized skills are difficult to manage and measure. There are quarterly meetings between all the stakeholders from time to time, but some partners choose not to come or fail to coordinate before starting a program in a specific area, so coverage is spotty.	There is no equivalent in the healthcare system to many of the other cadres, therefore if they were to be integrated the question is whether they would try to be taken in as-is even with their limited skills, if they would 'start over' and go through a full RHM training, if they would be taken up at all or if they would simply have to 'reapply' or go through another selection process to be an RHM…	For sustainability, it's important that all of the CHWs know their roles and what is expected of them in the broader context of the MOH, including if there is any ability for advancement. Some NGOs operate off volunteerism, others try to incentivize more, and if the intent is to retain CHWs there needs to be clear systems of incentives everyone is aware of to build morale and buy-in.	The government only has one RHM program it works through which centralizes/standardizes their general procedures.	The government only recognizes their RHM program which means it becomes more difficult to regulate the other cadres when there isn't an equivalent within the national systems.	SZEO8: "...a community health worker program would be an intervention that is delivered in the community space and targeting members of the community with the full engagement of the members of the community. And also based on their identified health needs to make sure that we are responding to what, their actual needs."	SZDonor2: "Community worker programs should cut across everything. In community they’ll be testing, in community they’ll be oversees, community there’ll be adolescents, community there’ll be key populations. So a community health worker program for me can be as vast as what your program is trying to target, right. Those populations that we are going to target...So that is why I’m saying, it’s got…	SZEO3: "...of course I would love to, for them to be handed over to MOH. But if MOH does not recognize a cadre as a cadre, then how are we going to do that?"
Any problems, scale of issue, sense of urgency, and complexity of HIV services, around CHW programs for HIV	There are different NGOs that have sprung up trying to address HIV specifically but the RHM program is tryingto be more holistic and all-encompassing than that, which results in a variety of services being provided to deal with HIV and TB and MNCH (and other areas) at once, which is difficult to coordinate through only one cadre.	Some programs try to coordinate HIV with TB and maternal/child health as well because of the intersections of different issues and prevalence within communities already dealing with HIV. This adds a greater complexity to any rendering of services 'for HIV,' because it is no longer just HIV.	Much of the cadres are deployed to communities based on identified community need. Communities picking and choosing can be hard to coordinate and address unrecognized needs that have a greater impact on HIV.	It can be difficult to call RHMs in ofr refresher trainings when they're out in the field, which makes updating their programs and information difficult after their initial training.	The government is invested in holistic health measures and working on different aspects of public health instead of silo'ing off into HIV alone. There are trainings for different areas like TB and MNCH available.	Only one cadre is within the government purview despite a wide variety of services needed which can lead to overextension of the same workers. There is a difference between RHM work (in vs. out-facility) that isn't recognized formally, which makes it more difficult to train and regulate when the difference in work isn't officially addressed.	SZGov5:"And the essential healthcare package, what we’ve tried to do is standardize the type of services that can be done in the community. SO we are saying that, because there was no guidance or guideline with what community health care workers can do, you know, in terms of not exactly regulation but most of the policy guidance, so we have developed a package of health services that we feel peop…	SZGov2:"One cadre cannot afford to cover us all as programs. Just like I made an example, the RHMs are there, but they don’t cover everything from maternal and neonatal health. We have a lot of sub-components, some initiatives from the you know down from the community..."
Health system’s capacity to absorb CHW programs for HIV (e.g., financially, structurally)	The biggest concern seems to be financial, as already the MOH bemoans the budget earmarks for CHW stipends, and that doesn't factor in any of the NGOs' CHWs. One interviewee said there isn't a specific community intiative structure within the MOH as of now, whereas another said there are multiple regional coordinators CHWs would fall under which calls into question supervisory mechanisms at a lar…	In addition to finances, there will have to be some higher level supervisors who can oversee CHW programs, as right now it seems to be piecemeal--there are different managers who focus on different areas of coordination that all overlap within the CHW program, especially if it tries to cover more than just HIV or TB and have a coordinated health effort.	This has never been done before and many of the health administrators at the MOH have just been learning their positions through the job, there was not pipeline or step-by-step set of expectations when they came to their roles. Therefore, capacity needs to be built within the MOH itself for a project that has never been attempted like this widescale integration.	The major concern in sustainablity would be funds, and the government does not seem able to fund in the long-term many fo the necessary cadres. Instead by paying stipends as though they were volunteers, it's difficult to recruit CHWs who would work long-term in the program.	Having more departments involved in the RHM program helps to take the entire impetus off of just the MOH and can connect resources across the different structures that are still important to health. There are more resources available this way than just what the MOH has direct access to, which may increase financial capacity or connect to important human capital.	Financial barriers to absorbing all of the programs as well as lack of personnel to properly supervise, and need for creation of a centralized authority over CHWs instead of supervising them only through facilities or regions.	SZGov1: "what we’ve done as a TB program we, on top of having the national DOST officer, we have regional DOST coordinators who work with regional TB/HIV coordinators. They go to the facilities and try to integrate whatever is happening with regards to the patients at community level."	SZGov2: "They are supervised in their regions. At national level, we only talk to the matron s and the sisters, the supervisors in the regions."
Coordination of different CHW programs for HIV (e.g., supply chain, CHW training, services)	They each have similar timelines: most have 5 year funding schedules, there are quarterly forums, there are monthly reports, however it is all paper-based which poses technical challenges. There are many parallel structures, and even if they are talking in the forum, that does not mean they are consulting one another before implementing their ideas and plans.	While there are some parallel chains (some reported getting all their supplies from facilities, while others give their CHWs their own kits) many of the cadres are working on similar timelines and with similar materials when they do use supplies. There is an issue with training, however, as groups that don't use RHMs are able to set their own training with what they think is necsessary outside of…	The question is whether they should be taken into the RHM program and trained to be RHMs, which would effectively increase the RHM size without addressing the huge array of issues RHMs are expected to be trained in, or another option would be to have them retain specialization and integrate them with RHMs likely as a team or some other coordinated effort.	It will probably take a large effort in the beginning to integrate all the different programs, it could be a challenge dealing with donors and whether they hope their money will go to a specific program that furthers inequality between the different cadres (who has access to what supplies, what training, etc.) or whether they could buy-in to donating to the MOH and allowing the MOH to coordinate …	There is coordination through health facilities that RHMs are supposed to check-in with which centralizes their supply chain to the government system that supplies the facilities.	Training is done through each of the linked facilities rather than a centralized agency, and there are many free-floating CHWs that might not be properly affiliated with a facility in the first place.	SZEO8: "The structure is clear when you come to the facility there is a senior nurse, there is a nurse, there is an orderly there is a dispenser there is all of them. But when you come to a community that overall structure does not exist, which makes everyone look like they are the same."	SZGov5: "I don’t think we have any well-coordinated system at the moment form a government point of view that is supporting the community health work being done. Apart from the fact that obviously, all donor-funded programs you know, the concept part will probably go through a government-involved directorate, but I don’t think there is any organized way of coordinating the community health worker…
Integration of CHW programs for HIV into national health system or larger entity	There's difficulty coordinating across different ministries (ministry of health + ministry of inkhundla) there isn't , further questions about how to find equivalents for non-RHM CHWs within the MOH structure, as there isn't some standardized system of 'levels' in training they could find equivalency with.	There must be multiple levels of coordination from linkage facilities up to inkhundla and national level. There is a health information management system that is electronic and requires entry of paper reports, but it does go up the chain of reporting to help coordinate.	There will need to be specific coordinators for integration, that have specific roles for what amount of say NGOs, donors, and government entities all have in CHW programs, as the goverment will likely continue needing aid in some capacity, but donors will likely want some say or influence to ensure that any uptake of their programs is successful. It needs to be a parternship which will take very…	There is the question of sustainable funding and how it will be coordinated if the CHW cadres are all within the MOH. Would individual intiatives still be applying for funding on their own and donors partnering with the specific cadres, or would the MOH try to subsidize all of it within their own system?	There have previously been program packages developed to facilitate integration and standardization. Many NGOs are trying to use similar job descriptions and match pay rates from the MOH so there is less competition between their programs and the national programs.	Questions of who "owns" a program, and what accountability the donors might want if they are paying for programs, versus what control the MOH expects/needs for full integration.	SZEO3: "...the framework already exists, the thing is we are trying to harmonize, so our HTCs have the same job description and job profits as the other ones, MOH recognizes. So we are using the same job description as everyone else."	SZEO7: "Because the limitation, it comes to the now the budget allocation. I’m not government, but I have the feeling that the ministry is much as they would want to do that, but they have also got limited resources. That’s my understanding that they can’t absorb everything. But eventually in the long-run yes, they have to absorb it. But maybe not at once."
Sustainability of CHW programs for HIV (e.g., long term funding, support)	Currently RHMs are being paid stipends for work considered part-time volunteers. This stipend as the primary source of income puts the RHMs below the extreme poverty line. RHMs are funded usually through donors though coordinated through MOH. The other cadres are entirely under donor/NGO purview.	Because most of the grants and funding cycles seem to be on the same timeline, the five years lead time does give them time to potentially find an alternative if they don't receive funding/create an exit strategy out of the area, but instead it seems like few have and instead if there is no funding, there isn't a strong sense the MOH will consider them indespensible if they're in a different cadr…	There will have to be an effort to get all of the cadres on the same payscheme and under the same understanding of duties/roles. Partners/donors will likely push back if the MOH wants to integrate programs that it won't be able to sustain. They would rather continue funding to make sure programs exist for community needs to see a program die under the MOH's purview, which may make integration dif…	Low stipends in addition to an aging population might prove a challenge with respect to sustainability. Even if one did grandfather the elderly CHWs into the program after integration, if one cannot attract the younger generation, especially if it's because one cannot pay them a livable wage or offer them advancement up the 'ranks' and create a career path, then it becomes difficult to find enoug…	There is intentional support for sustaining many programs and it seems there is an understanding of their importance and need among different communities. There have been programs developed that focus more on community empowerment than on delivering goods through an NGO coming to the area, but that isn't through the RHM/national system even if it is sustainable for the community itself.	Financial concerns for securing long-term funding, and whether the government can provide adequate compensation if the current stipend system is to continue with full integration.	SZEO3: "We were at one point trying to hand them over to another partner, so the partner could take over them, but finally it didn’t come through. So, it didn’t happen. But since they are not taking them over, they are going to remain with us. They are counselors, counselors are very important focus the adherence counselors and the HTCs, they are very important to us, we cannot work without them.…	SZEO9: "But the way that we do it is a community led intervention, so the community has to continue sustaining it beyond 2017...For instance we teach them to develop their community plans, so we then community plans they then identify the organization, the partner that can support in that area what they are looking for, so then there’s not much money that is need it’ just identifying the organiza…
Examples of success stories or failures in harmonization of CHW programs for HIV	There have been a few successful moves forward, such as the creation of a healthcare package (and a coordinator specifically for that) and many of the NGOs trying to cooperate with governmental oversight structures, such as reporting. However even then the MOH relies significantly on NGOs to provide them with supplemental resources for trainings and other basics to running a national RHM program,…	Much of reporting seems to be in the MOH format such that it's easier to cross-examine information reported between different programs (many of the NGOs said their reporting system was compatible with the MOH), which was a success. But even most of it was paper-based and therefore it was difficult to verify and there was missing data. The MOH did create a healthcare package to standardize service…	The MOH has 'upgraded' Red Cross volunteers to RHM status, and are paying their stipends now as they would any other RHM. It's worth noting this integration is directly into the RHM system, as opposed to taking in another cadre and perpetuating whatever their previous roles were, such as keeping cough officers cough officers.	Even when the government has taken on programs, it still relies on donor funding and NGO involvement for a lot of its operations, such as using NGOs to help supervise the RHMs and offer further on-the-ground training, as their current nurses are too thinly spread to keep up the necessary supervision level.	Government has identified issues previously and is trying to move toward greater standardization, and this has been acted upon in NGO data collection (to some degree) and in increasing human capital in supervision structures to allow greater oversight. Also it has been moving to integrating specific programs one at a time (such as Red Cross)	The MOH is very much tied in donors and NGO resources, which makes entire harmonization difficult if so many programs (training, tracing, and whole healt worker cadres) need to be disentangled from NGOs.	SZEO4: "...as ICAP, we can identify somethings in the community that might need to be done. But we cannot the n as ICAP say, oh you must do this, you must do that, the ministry has to also identify those same needs...So in 2012, ICAP did a review of the entire RHM program, looking at it from the beginning to the end, doing a big literature review, writing a report, and though that review we were …	SZEO7: "...in the past 3 years the ministry has really tried its best to harmonize that, for example like there are many things, Red Cross volunteers we upgraded into the RHM program, that was one improvement. To strengthen the community based systems."	SZEO3: "So they would then, for example, they would conduct or facilitate the right people form the ministry who work in the community to be part of the training and to facilitate the training. And then we would assist with the training as well, so we would give technical assistance and financial support, right. But then, we would then report it and log it, and then it gives us the ability to con…
Political strategies for harmonization of CHW programs (e.g., political feasibility, stakeholders, their positions, and power)	While interviewees say it is important to bring community leaders into the process, as far as larger politics most are unconcerned about lacking political willpower. It seems like the cause of health is fairly bipartisan and has strong support from the government, one inteviewee was struck by the commitment of the MOH as opposed to other ministries they've worked with in the past. At the same tim…	While stakeholders do attend meetings from time to time, there is no system in place requiring them to attend and these meetings are after the fact once NGOs are established within their district or healthcare area, as opposed to meetings beforehand to coordinate the initial implementation and planning.	There is difficulty in dealing with multiple ministries: MOH and Ministry of Inkhundla mostly. Programs and partners that have had to coordinate with two departments will have to reshape their supervision processes even further to keep it within one department--it would be difficult to make CHWs a joint effort between the two ministires because it creates a complicated chain of command and questi…	There will have to be great emphasis placed on coordinating with community-level leaders as well as national. While national-level/district-level leaders will be important for top-down integration, the community buy-in will be necessary to keep the programs going and to continue to identify community members that could serve as RHMs.	National/higher level politicians are generatlly motivated--no one seems to believe more healthcare coverage is bad.	When community leaders are included in early planning, it seems they are facilitators. However when they're left out of discussions and programs are implemented top-down, then they can protest the implmentation and pose a barrier.	SZEO8: "...people also want to use this as a mileage to gain votes and they keep saying that they want this in the community, but you know that the need is not this. It’s something else, or somewhere else...You are in charge of the health sector but it is also the technical team which you report to directly, and the technical team is looking at you like what do you do now, where do your loyalties…	SZGov5: "The one thing I think about Swaziland and the health sector is that there is a lot of political will to make sure the health sector succeed. Whether there is political support directly to the community health cadre, I can’t exactly say but I don’t foresee it being a challenge because all other community initiatives have always been supported politically, but there is even I think politic…
Potential disadvantages to (full) harmonization (e.g., less flexibility or trust by community members)	One interviewee thought this was a ridiculous question. Few specificied any specific disadvantages, though one questioned ownership--with all the different interests of NGOs, it may be hard bringing them in to work with each other on the same issues from the same perspective/action plan and there would be a lack of flexibility they may have trouble accepting.	Full harmonization of the ground-level without expansion of the upper levels of supervision will lead to ineffective coordination with little accountability in the new national CHWs.	Right now, not all of the NGOs are using 'community health workers' who were actually chosen by the community. Therefore, in integration it may be important figuring out distribution and how to make sure there is full coverage of community healthcare workers that come from their actual comunity, instead of assigning them out to further areas.	The question of what happens when the ministry is unable to support all of the programs it would try to integrate, and if there were a mechanism for NGOs/donors to still offer support without taking the CHWs out of the ministry's system/purview.	If there is integration, some programs might have to be phased out or have their responsibilites reorganized in order to sustain activities even if budget runs out. It may take longer partnerships with donors in order to secure the funds to administer to the other CHW cadres.	Different ministries have different guidelines, and so integrating holistic health programs can move around some programs to a new ministry which may result in change of responsibilities to bring it more in line with health targets than previously.	SZEO3: "No I think that is nonsense...No not at all."	SZDonor1: "I see advantages more than disadvantage. Disadvantage could be that if people feel that they are being restricted, you know. If people feel that they are being restricted as opposed to them exploring other fields of providing support, for me it would be very much positive if it’s well-coordinated...let’s say people are used to working with ministry of agriculture. They like working wit…	SZEO7: "Yes, because it will raise an expectation…From the people who own the program, who are also called owners of the program. That now the ministry wants to control us."
Broad contextual factors affecting harmonization of CHW programs (e.g., demographic, socio-economic, technological, legal)	Many of the older people do not have secondary education and therefore any educational requirements would mean they have to be grandfather'ed in if they are to continue being RHMs, as opposed to young people who have the technical capacity but increasingly want to move to the cities for better pay. Also many RHMs are trained in siSwati whereas nurses are trained in English--not sure if this is an…	Different CHW programs have different requirements for their cadres, and so coordinating the education level and what trainings they can complete between all of them and whether older workers who do not meet updated requirements will be grandfathered into programs.	There may be difficulties with the technical capacity and trying to update data systems, because currently many of the CHW programs are using paper-based measures and some have said that because of the amount of work they have to accomplish, they leave out fields on the forms that they believe are inconsequential, leading to spotty coverage at times.	If young people cannot be recruited and retained within the program, then there are concerns for improving technical capacity in the long run as many seek more gainful employment in the city.	There are many older people that are able to dedicate themselves to CHW work outside of the stipend and can teach the younger CHWs.	Even among CHWs identified by the community, issues with meeting educational requirements among all the CHWs, especially when different NGOs are running different programs. There isn't a strong continuing education system built into a career path structure either which is difficult for younger CHWs to remain in the program when pay is low. Mobility issues with the older CHWs to reach all househol…	SZEO6: "And being young, they’re not going to be staying in this area, this is a rural set up. People are going into towns looking for potential jobs. So we’re not going to have a stable or a set number of RHMs. The ones that we saw so much, these are the old cocos. They cannot read or write. They are now not active as they used to be, they are no longer mobile...They cannot go there and maintain…	SZEO2: "the majority would have gone through secondary school, it’s literacy, Swaziland has very high literacy rates."	SZEO3: "Not even secondary school, some people like less than secondary school can do great. I have seen people with less than secondary school doing great."
Other elements that need to be considered in the harmonization of CHW programs not included above	There's issue with NGO supervision (knowing who, what, where, when in an area is working on community health), as well as supervision of current RHMs (making sure there are centralized and qualified supervisory structures) at facility and national levels, and this is compounded by the RHMs being the only cadre recognized, which overworks the RHMs and creates a blindspot for NGOs to operate. The N…	There are lead RHMs that coordinate the other area RHMs through the facility, but it does not seem like the structure is super formalized, as one interviewee mentioned RHMs will just leave out things they think 'don't matter' in their reporting because they don't have time to check everything during visits, which then calls into question the supervisional structure that is forwarding along incomp…	One interviewee expressed the necessity of making sure the supervision at the top of the national-level is also integrated and creating a specific hierarchy as opposed to the mosaic of national/regional coordinators, some addressing specific issues (such as TB) and others working on the entirety of the program. The ground-level is moving toward holistic care while the top-level still has a lot of…	Some have suggested structuring within the RHM cadre to create different levels that focus on different tasks to create some stratification so the same people aren't doing too many tasks. There's a question whether integrating cadres will result in just using the government to sustain the cadres or whether their credentials will be converted into the existing RHM program and become a standard RHM…	There has been mapping of the CHW program done before (SZEO8), so there is a concerted effort try and systematize the coverage that is happening through the RHM program.	RHMs come in for refresher training and specializations, but the RHMs themselves are not assigned specific areas such as mentor mothers and cough officers. This calls into question how new responsibilities/cadres will be integrated if there isn't an obvious specific equivalency and it is acknowledged the same RHMs cannot complete every task and meet each area of interest.	SAEO8: "...what has happened which is pretty typical just keep creating new structures sadly, the country embarked on an activity to develop a national task shift in framework in 2012, and the task-shifting framework was saying, let’s look at the RHM cadre and see how we can improve it such that it is a clear career path...then you pull out from the existing pool of RHMs and then you call them fo…	SZEO7: "So we always talk about voluntary spirit...I would think that the Red Cross principles, one of them is volunteerizing, if we push this discipline into our volunteers, into our health care workers, then we are different...One [challenge of integration] is that we cannot...we can’t enforce volunteerism. We can’t enforce the identity of the Red Cross which is volunteerism, serving our foundi…
Country-specific elements that are important for harmonization of CHW programs for HIV (e.g., large national CHW program)	Some programs are trying to go through the RHM system with the MOH, but simply adding to the tasks a single RHM has to complete becomes difficult on their workload. Some circumvent this system and make their own cadre which has no equivalency in the MOH that it can lean on for integration. There's essentially been a parallel system set up and it's difficult creating accountability when the NGOs h…	There are multiple ministries including the Ministry of Inkhundla that oversee different parts and multiple coordinators that oversee specific programs. As a result, it's a bit difficult to determine a single path to be integrated into. Because the holistic health responsibilities are so large, when integrated they might not all come under health's purview easily, and even when forming a centrali…	It's currently impossible to integrate RHM and nurse training because RHMs are trained in siSwati and nurses are trained in English. Even when outside groups ask for extra training for the RHMs, it has to all be translated to siSwati first before nurses can disseminate the training. It's unclear if outside cadres have similar language differences.	Many of the NGOs expressed that RHMs are "everywhere" and so it makes sense to go through them on certain tasks, such as tracing adherence, instead of recruiting entirely new workers. However there's significant reliance on donors for a lot of CHW funding (such as funding their training) and they're still being paid below the extreme poverty line. So while it's the largest cadre, there still need…	Swaziland has a high rate of literacy, meaning many of the RHMs are able to fill out the forms for reporting.	There isn't a formal national qualifications framework beyond high school completion that can be used to compare education levels of the different CHWs based on their training.	SZDonor2: "I’ll share with you that World Vision being in all these countries, last month I was in Zambia, and they had so many types of different community health workers. And that’s where families were saying 20 people coming into my home and I’m tired of it. Just have one person come in for everything or just have a team from the government...it’s just effectiveness is very hard when it’s one …	SZEO9: "So when we do our coordination if we can start using ministry of inkhundla and community engagement guidelines we can be able to collaborate and be able to coordinate and implement these activities together."

## Sheet: South Africa
Issue	Brief description	Relevance to coordination	Relevance to integration	Relevance to sustainability	Any facilitators	Any barriers	Quotes and interviewee code (2-3)
Varying definitions of CHWs for HIV, actors, and their roles	There are teams of CHWs lead by a nurse who have a 'war room' that they deliver services through based on ward-based outreach teams. There are then district and provincial coordinators who work with the different community teams leading up to the Department of Health. However there are a variety of outside NGO-based CHWs who have different reporting structures. Some do partner with the DOH while …	The ward-based outreach teams make it easier to coordinate the different programs even outside of the NGO system. Many NGOs have a link to the clinic system through the ward-based outreach team, and so there is still a level of national coordination if an NGO wants to partner with any community clinic.	When there are multiple entry points to become a CHW with disparate base requirements (not all NGOs require the same level of education to become a CHW with their program) then it becomes an issuein how to grandfather them in exactly, if they are grandfathered in at all.	By having various CHWs, some who do home-baesd care,some who do registration predominantly, etc., it reduces burn out than if there were one cadre performing all of the community services.	The national CHW program has different levels that theoretically different trainings could be mapped onto, also there have been efforts in the past to 'get them up to speed' in previous integration efforts	It's difficult reaching all the different cadres in general, and making sure NGOs do give their programs over	SAGov4: "Most that I know of are having the same supervision system because they find that if they don’t have a nurse who is the supervisor but they have somebody else, their supervisor will be linked to our ward-based team. Like if maybe the personal supervisor maybe they wanted some specialized in social and not a nurse, we still link to the team leader in that ward so when they have a problem,…	SAEO1: "I think that it should be an integrated service..that provides a comprehensive and integrative services to households and families within a community when you go to a family, health is broader than just disease...So to look at a family and see all their needs that they do have, the impacts on their health...If they’re not eating properly then their heath, then they have poor nutrition and…
Any problems, scale of issue, sense of urgency, and complexity of HIV services, around CHW programs for HIV	There is difficulty reaching all of the underserviced populations (hence the 90/90/90 plan being rolled out in the first place). In trying to address HIV, there are a variety of comorbid issues that are also trying to be addressed holistically, which are all part of the ward-based outreach team even if they are not entirely through DOH, for example hygeine/sanitation.	In the RPH program, it is hard keeping track of the people they are trying to reach because there are so many and they are in hard to reach areas. There are a variety of services offered but due to the ward-based outreach teams the national ones remain coordinated, while the NGOs only have an optional forum.	The scale of CHWs right now poses a concern for future integration efforts, as the supervisors are spread thin and in order to bring in even more health workers to integrate all the systems and all the different cadres operating at the ward-based teams, it will require further personnel and training.	There's an issue with the number of CHWs to fulfill all the tasks in a sustainable way--the scale of the issue is so large that the government needs to hire more, which then requires further supports and supervision, and it's difficult securing funding and creating that human technical capacity when there is turnover.	The fact that there is the 90-90-90 plan in place and there are targets in place for 2020 and using the ward-based outreach team, there are multiple types of workers that can complete different complex tasks, starting even as low as just registering households or washing patients which reduces individual burn out.	Large scale of issue and still underserviced (hidden?) population even after great efforts have been made. Need for further supports to scale up integration efforts to national level, and integrating a lot of different services related to health in general (sanitation, nutrition education, etc.)	SAAC2: "the NGOs services in this country are very fragmented, very unevenly developed and the management of the NGOs are very very uneven. So some NGOs are very well-managed and you can see their community health programs run very very nicely. But there are many other NGOs who poorly manage the provincial level and the CHW program and the ward-based outreach team. And as a result, there’s a lot …	SADonor4: "In other words there is still a lot to be done and government does not have enough—10,000 is not enough. That’s just what I’m trying to say, 10000 is not enough, so they need more. Which means that left up to corporate, the private sector, the donor community to support. And that’s very difficult to do because many donors like us are looking at sustainability and are not interested in …	SAGov4: "we would have instead where other donor-funded partner don’t come to the department they just go to the community, and we discovered when they are implementing, when you visit a household they are indicating that somebody form this organization who was here, then we have to track them down, invite them to our partnership meetings and explain to them how we are working. So I still think t…
Health system’s capacity to absorb CHW programs for HIV (e.g., financially, structurally)	Technical capacity was built up in concerted phases with the NGO's input in order to eventually integrate the different cadres eventually, the first phase being getting the current government-subsidized workers on the government payroll system, now there are efforts to better manage the area and create accountability as to who is doing what within a region. So it seems the technical and structura…	There is a concern of supervision and making sure that there are enough supervisors in the correct hierarchical structure that creates accountability. Having a ward-based outreach team ishelpful, but if there are not sufficient coordinators at higher levels who can go through all the data that is being produced, it is difficult to make use of the supervision on lower ladder rungs.	Technical capacity for integration seems to be on the forefront of stakeholders' minds, funding is still a concern but technical capacity seems to be a focus of efforts, as even though there is a ward-based outreach team with a nurse, there is a question of staffing and if there is enough to meet the needs of all the CHWs once it's integrated.	It does not seem like the government will be able to take on all of the programs financially. Therefore there may have to be some consolidation so the function can be sustained if not the actual programs, or if there can be some supplemental funds from donor partners.	There are already ward-based teams that are coordinating with independent NGOs as well as national, which means there is a bit of integration already to work from.	Financial barriers, government cannot support all of them. Staffing issues and making sure there are enough supervisors who can give the CHWs the necessary one-on-one M&E.	SAGov2: "Because the department of health don’t have enough resources to take them over. [?] resources, financial resources, really are not there for the department of health to do all that."	SADonor3: "They assured us that they are ready, they have the capacity and the funding to do that particular work. But in terms of capacity building, I mean training and the like, I don’t think they have the resources to do that. But in terms of money, these issues—and making sure the community health worker goes into the community--the money is there. But again I’m worried, because I also better…	SAEO3: "What it appears though is that government doesn’t have capacity or capability to support or manage to even roll out adherence work within the community care structure. They’re even having problems with implementing their own...Be that as it may they have been seeking out tenders for NGOs and for non-profit organizations to provide that kind of work."
Coordination of different CHW programs for HIV (e.g., supply chain, CHW training, services)	There are different meetings that groups are able to come to, however it is all voluntary. The government tries to exert infleunce over the NGOs coming into the area and coordinate with them if they want to work within the district, however some donors are pessimistic about how effective their efforts are.	If there is a 'place' they are all going through, for example the regional training center, then it is easier to keep track of the different CHWs and what is going on in the area. Similarly, if they are all using the same supply chains then it is easier to keep data on just what materials are being disseminated out into the community and to create and reach targets even if a CHW program is not te…	If they are going through the same supply chains and through the same training centers, then it is easier to map what they're doing onto what the national CHW program is accomplishing and eventually integrate them into the government gradiated structure (level 1, 2, etc.) for CHW education.	It seems many of the NGOs are going through the departmental structures for supply which reduces the numberof parallel structures. Training is done through the regional center even if NGOs are using their own trainings as well. And so there are different packages being used but they've been developed within the same chain.	Many NGOs already use the clinics to get their supplies and use the regional training facilities for their services as well, centralizing at least some of the different areas already.	It seems there are NGOs who are still outside this current system, which will be difficult to reach.	SAAC3: "in the Limpopo province they have a strong linkage with the NGOs, in fact the community health workers are run by the NGOs. They NGOs have got a project manager who pay a stipend to the outreach teams. Now in Gauteng...the department of health decided to depart ways with the NGOs, like they did not want their community health workers to be paying directly to the NGOs or pay the NGOs direc…	SAGov4: "We require they use the same path even if they do their own training, but when they do their own training we want them to link up with our regional training center...and ensure that they use the manual of the department of health, or it is not the department of health but it is an accredited manual at our regional training center must do the curriculum training."	SAAC2: "Because of the uneven development of the health systems in the 9 provinces, I think that when the actual program will be rolled out, it will be very uneven, it will be very different in each provinces."
Integration of CHW programs for HIV into national health system or larger entity	There is a different between the provinces in how NGOs are partnered with, as some provinces have decided to start integration whereas others are fine with the NGOs paying the CHWs, which can further lead to a duplication of services in certain provinces and not others.	It is difficult to accomplish when even among the different provinces there are discrepancies between their abilities to integrate. Coordination to a national system will require some standardization in the process at a higher level. Further, home-based carers and other CHWs can be under different directorates which is also difficult to coordinate.	Many of the NGOs are already integrated at some level into the governmental system. In order to create connection to houses to visit for interventions, they have to go through the health clinics themselves and are introduced into the department system that way. So even if there are some efforts that start on their own outside of DOH purview, many end up having to go through the DOH.	Once they are integrated, it's confusing if there are different CHWs under different national departments. Also if the DOH cannot financially support all of them, even asking for donor funds and disseminating them through the DOH is unsustainable in the long-run too.	NGO-based CHWs already often go through the clinics, so there is some supervision already by the DOH guidelines after that entry point that can get them all on the same page in reporting structures before integration.	Differences between provinces and their infrastructures. Different CHWs having different supervision structures.	SAD1: "Yes, actually most of them at the district level, they are being trained by partners. The partners are dealing the models at the regional training center saying this is what they need to be trained one, these are the number of days they need to be trained and the credit they will get through that training. So everything is being done by government we are just being requested, we are just t…	SAGov5: "There are still those that are employed by NGOs and we don’t have maybe as strong a control, I mean mechanism, in terms of supervising those CHWs. So we have to utilize weak as they are, existing mechanisms based on the service level agreement or MOU with a specific action."	SAGov1:"The NGOs working in an area don’t just have the community health workers go into an area, this is very different in South Africa. They work via health facilities that are there, they introduce themselves by the health facilities and it is based on what health facilities refer to them and say go and visit house 101 and they will visit that house and support that household."
Sustainability of CHW programs for HIV (e.g., long term funding, support)	There are some NGOs that used to receive funding from the government that was cut-off, and after that they continued to apply for grants and receive funds to support services, which creates some longer term solutions outside what the government can offer, however means they are no longer under government purview in the same way.	The national programs are fairly straightforward to coordinate because there is the ward-based outreach team that keeps tabs on all the programs and there are resources to keep them sustained. Whereas the NGOs are more difficult to keep track of when they come and go within an area and lack any set up to keep them sustained--it is more difficult to keep track of a revolving door.	Right now there have been piecemeal entries of NGO programs into the national system, which has reduced creating a 'shock' to the system where the nat'l system takes on too many programs at once it doesn't have the capacity to fund all at once, however in integration it's important they remain all on the same support structures (one HR and one reporting system, etc.) in order to make sure the int…	For those NGOs who are working entirely out of grants, not many have plans for sustaining after the funding cycle if they don't receive more from the next cycle.	There is a widespread acknowledgment of the importance of these programs and an intent to acquire long-term support and funding. Even NGOs with temporary funding schedules are aware of the need for exit strategies.	The DOH does not seem to have enough funds to take in all of the programs, meaning long-term funding for the different programs needs to be secured. Not all partners have exit strategies even when they recognize their short-term grant-funded budget cycles.	SADonor1: "...most of the government department for district or directorate has a lot as far as support as far as training and mentorship is concerned and the pulling from PEPFAR will actually have a great impact on the effectiveness of the program because some of the district has not budgeted for the training of community healthcare workers."	SAAC3:"...however if funding ends, especially from donor funding, it means government should have a way for sustainability. In the next 10 years, maybe they will not have funding. How do you make sure we put funds, especially now that they want to pay them."
Examples of success stories or failures in harmonization of CHW programs for HIV	By going through the current CHW teams, partners have been able to recruit them into helping to meet the 90/90/90 HIV goal. SAEO3 has established adult education programs that create a career path that CHWs can then go on to become nurses, etc.	There is a national data collection system that seems to be doing a good job getting aggregated up the different levels electronically.	There are programs that work specifically to strengthen the technical capacity and working with the reporting systems to build human capital for sustainable work in the field.	It seems the most successful set of incentives is career advancement and increased support structures allows more people to be reached and more individuals to be retained.	Some NGOs have handed over certain programs to the DOH, and are working to strenghten the current DOH programs to provide better worker benefits (inc. non-financial incentives)--such as Broadreach working in KZN to develop trainings for the DOH	Gauteng took over many CHW programs in their province already, and integrated them into the national program and has been running CHWs through their DOH for a few years now.	SAEO3: "we’ve shown that categorically, if you have a patient advocate, your chances of remaining in care, your changes of remaining alive, the chances of having a biological suppression is so much greater than if you don’t have it. So significant all around in those sections. And that talks to elderly, that talks to adolescents, and talks to children. IT also talks to a model that can be standar…	SADonor1: "Yeah those meetings and the mentorship is working very well, where the government has identified community health workers and our partners go out and mentor them so they can do this work in a more effective way on that capacity building."
Political strategies for harmonization of CHW programs (e.g., political feasibility, stakeholders, their positions, and power)	Many respondents expressed there would be national/provincial political willpower to have these programs. At the grassroots level, they try to involve community leaders through the clinic committees which are through the clinics and identify themselves are having interest in the community.	There was concern experessed over the interagency coordination, and the lack of government coming together to discuss between different departments, and making sure even within the government different measures aren't operating within silos, in addition to NGOs not operating in silos.	Multiple respondents expressed there needs to be a large top-down measure with pressure from the national level as opposed to grassroots bottom-up directives.	For sustainable community engagement there will have to be some level of involvement with local leaders to make sure the clinic committee is representative of the actual community and are picking CHWs in the community itself. Some respondents also mentioned political parties, and said the current one was for it (though didn't say alternate parties were not for it).	There seems to be overall interest and will from national bodies to address these issues	Government departments lacking coordination. Making sure the community leaders are involved and are identifying the CHWs within the region. Making sure there is coordination and continuity between different government workers.	SAEO1: "...that is where the biggest failure is, at the top."	SAAC3: "Because if it’s done by the government it needs a directorate and the policy it will take longer and it will take longer, you know in South Africa when a new politician comes he changes everything and there is no continuity. So he comes with his own dream and says this is my dream now this is how we work things."
Potential disadvantages to (full) harmonization (e.g., less flexibility or trust by community members)	Few saw disadvantages to harmonization. Many gave concerns about how the process would work and raised areas that would have to be monitored and addressed, such as keeping community leaders involved and finding staff personnel, but did not offer specific disadvantages that would persist after full harmonization was completed.	It will put further stress on departments and supervisors to accommodate all the new people, and keeping track of the myriad of new health workers directly under the department as opposed to simply coordinating through individual facilities.	One interviewee said in the past, there was difficulty with applying to DOH/D of Social Dev because it was seen as unfair who was getting funding through the government vs. NGOs. And so this outsourcing of CHWs as an integration strategy might be a disadvantage.	A large concern will be if the governemnt is unable to continue to financially support the different programs, harmonization may bring overburden the government and mean certain programsneed to phased out in the long term or other funding sources will have to be acquired in the long term.	Many respondents don't see major political barriers (no one wants to cut the programs right now)	Finances and securing funding. Increasing the size of the ward-based teams past optimal size if further professional nurses/supervisors cannot be found.	SAGov5: "We said the team leader should be a professional nurse, the ratio is 1 to 5 or 6, so if we have a professional nurse we need 5 or 6 community health workers to that team. But that ratio may not be applicable to certain areas, like KZN where the ratio is 1 to 10."	SAEO2: "I think that’s the best way of trying to coordinate, harmonize the work of the community...I think for me that is the best way of addressing some of the health issues. Because the facilities are, the staff are overwhelmed everybody going to the clinic so if we can do half to the work in the community, I think that would be better."	SADonor1: "I think that will be the best outcome. A the end of the day they all service one person, it’s not as if there are all these people they all service one person. So if we coordinate well we can stretch the service, we can stretch the money there, instead of going into the same community doing the same thing, we can now reach other communities that are underserviced."
Broad contextual factors affecting harmonization of CHW programs (e.g., demographic, socio-economic, technological, legal)	One respondent gave a history of CHWs in SA for the past 15 years. There's been a lot of previous infrastructure built, and then the reengineering of primary healthcare program being introduced now to try and reign all the NGOs and other disparate programming back in and provide baseline sustainable care with more preventative measures.	There is a good deal of bureaucracy already built into the governmental system, which means many services are rendered not from the national level but at provincial or district which leads to different standards being implemented across a broad region	Coordination also has to include community leaders and navigate community politics and issues of different chiefdoms (including rivalries between chiefdoms).	There is primary healthcare reegineering going on right now which leans heavily on the CHW program--it seems to form a sort of linchpin in the initiative--which suggests there is long term investment and interest in the programs which may affect the roll out of future measures--moving beyond HIV and a reactionary role to a more all-encompassing primary and preventative format.	There is engagement with community leaders such as chiefs and attempts at giving some DOH healthcare roles traditional healers (such as TB screening) which increases trust within communities. There is an NGO program that uses a 'gadget' (SAAC3), so there is increasing technological capacity.	Coordination between many different actors with different agendas, such as community leaders who want to maintain their influence in the area.	SADonor1: "Word of mouth there still is commitment of government, this is another way PEPFAR has been part of healthcare engineering, the government is using community healthcare worker model as a way of resuscitating the primary healthcare system."	SAGov5: "That in 1994, post-1994, we closed down a number of nursing colleges. As well as colleges of education, now we are sitting with problems of we don’t have enough resources to do these two sectors...Ok, so realize that village is one village, one clinic, because the local chief in that village is jealous of another chief who has the clinic elsewhere. We don’t want those things in modern 21…
Other elements that need to be considered in the harmonization of CHW programs not included above	Historically there has been a lot of work done in the country already with respect to their healthcare, hence why they have a reengineering program going on now.	Coordination is happening at multiple levels not just between different provinces but the push has been to refocus on the districts as opposed to the provences, so now NGO's are getting district implementation plans though some still try to go in through the pronvicial systems and override districts. There is also difference in quality of team leaders that leads to inconsistencies.	The facilities also are important to integration and a lot has been 'going through them' thus far. So it's important to make sure the clinics themselves have the capacity to handle community health workers and coordinate between NGOs coming to them.	When working with regional NGOs, there can be spotty coverage of NGO cadres if they're operating in only one region. Therefore trying to integrate them into a 'national program' might not be nationally-based so much as it is regionally-based. Therefore providing the same baseline of care through CHW programs to the entire country might require expansion of NGO cadres or task-shifting of their res…	There have been coordination efforts before and some NGOs have already been integrated with bodes well for future efforts and potentially can use similar negotiations to scale up and integrate them all.	A lot of emphasis is placed on the regional administrations, making one of the large barriers for the national program the current lack of its nationalization, which makes integrating multi-regional NGO programs a bit tricky (which regional structure oversees it?) if there isn't further internal nationalization.	SAAC2: "So that’s the first problem that would need to be addressed that may not be fully accountable and be fully chosen by the community, not through political or municipal or government official who will choose their friend, etc. etc. The second issue is that ideally, the community health worker program and the ward-based outreach team should be...linked to the clinic facility within the healt…	SAEO4: "...a lot of managerial skills are demanded of the team leader, but if a team leader is not that skilled on the managerial side, then the teams are not performing and then we see all sorts of mal-performance."
Country-specific elements that are important for harmonization of CHW programs for HIV (e.g., large national CHW program)	There is a large national CHW program but even with that and many coordination efforts, NGOs are still working outside the system and it's been difficult creating accountability there.	Despite a large national system, the coordination seems to happen at the provincial level (Operation Sukuma Sakhe is specifically for KZN) and then the coordination is put on the ward-based outreach team after.	Because of the ward-based outreach teams, it's been easier to have an intermediate step to integration where independent NGOs still attend the war room meetings even if the DOH isn't funding or technically supervising them in the same way the CHWs that are considered government workers are being supervised/funded.	They have a long-term CHW program that's been in effect for many years. While there is the concern that NGOs will pull out all of a sudden and leave areas without certain services, the system is already sustained in many ways. (the phrase that comes to mind is "playing the long game")	There is a national education system that some programs have equivalencies (for example, certain exams confer level 4 certifications) through their programs already. Also the whole national healthcare reengineering program going on seems to acknowledge the integral role of this type of community work.	Physically needing more doctors and nurses to not only for supervising but to provide more primary healthcare beyond what the CHWs are capable of.	SAGov5: "So for me the issue is not so much for HIV programming, it’s not so much about government. All of these are symptoms of a weaker health system that is unable to respond. It’s unable to respond because we are not investing more resources into producing more nurses, more doctors, and other health professionals and other players to support."	SAEO4: "the community health worker has as structured training, they also got through a focused assessment that is actually checking their skills competency, whether they are able to provide the basic primary healthcare at household level or not. And the when they pass on these assessments they then go through qualification, it’s a medical qualification which is at level 4. So it is a means of ta…

## Sheet: Lesotho
Issue	Brief description	Relevance to coordination	Relevance to integration	Relevance to sustainability	Any facilitators	Any barriers	2-3 Quotes (interviewee code)
Varying definitions of CHWs for HIV, actors, and their roles	Village health workers are the main cadre that operate through the ministry of health, however there are further cadres such as mentor mothers and lay counselors. All of these other cadres serve through various NGOs or donors.	The MOH recognizes the existence of other CHWs, and has attempted to hold various stakeholder meetings, which helps coordination--they are in some form of communication with some of them.	Because some of the CHWs are expert patients, e.g., they have experiences with certain conditions and health issues themselves, only specific people are able to fill these positions. Therefore, if they were to be integrated, it would require special selection of community members to serve in these roles, if one continued to have these various definitions.	There are various programs that do utilize existing CHWs through the MOH who are associated with a health center and operate in an attachment area, which adds to sustainability. However, some partners mentioned (either off-handedly or their entire programmatic focus) they do have other lay workers for various specific tasks.	Because there is only one cadre currently under the government's purview, there is some standardization for the services offered through the government, regardless of what NGOs are doing.	With only one cadre recognized by the government and a lack of discussion/mapping with NGOs, it is difficult to get a whole sense of the definitions of CHWs and what services are being provided.	LesEO2: "In Lesotho I would say they are very active, they are first line agents of the healthcare system, working across a broad spectrum of service provision: maternal and child health, HIV, TB, and other things."	LesEO3: "Not definitions but titles. You have community health workers, you have village health workers you have even peer educators, there are quite a number of cadres that you can pick from. And of course they are doing different curricula depending on what you want them to do there is HTC, BMNC, different government curricula which can be supplemented depending on what you want. "
Any problems, scale of issue, sense of urgency, and complexity of HIV services, around CHW programs for HIV	There has been task-shifting of many primary care responsibilities to the village health workers in an effort to meet demand. The government services are coordinated through District Health Management Teams, but the NGOs and CBOs are working on a variety of services, sometimes partnering with VHWs and DHMTs but many times not.	There is some difficulty in scaling up, as many things are coordinated at the district level. Beyond districts operating autonomously, the variety of services are not required to report to the MOH currently, so the MOH does not have a sense of what each actor is doing not only at the national MOH, but even at the district level. (LesMOH1)	There are many different programs currently being enacted (or soon to be enacted) by the NGOs, integration of HIV services includes school initiatives and technological innovations such as a mobile app, therefore full harmonization of all services is an even greater task than expanding the CHW program to include all cadres beyond VHWs.	Many respondents expressed concern over other partners coming in for short-term projects that addressed niche needs, and leaving with no sustainable solution to community issues. They cited the job loss and loss of services as issues	There is a widespread recognition that the lack of government involvement with the service coordination is an issue. Because of the size of the country, in terms of absolute numbers, scaling up (such as traveling to the more rural parts, for instance) is not necessarily hard.	Some respondents referenced the various stakeholders even within the government itself (the prince, the first lady, etc.) in addition to the independent partners. This makes coordination efforts and accountability difficult with such a web of services being offered each in its own specific area	LesEO7: "But with health decentralization the government, the ministry of health including with local government, they see it differently. So we are yet to test and see if what they want to achieve through the structure through the structure that they want to implement because they’re moving away from PMTCT structure to even the, they have new structures in terms of how to deliver services. "	LesEO3: "Not definitions but titles. You have community health workers, you have village health workers you have even peer educators, there are quite a number of cadres that you can pick from. And of course they are doing different curricula depending on what you want them to do there is HTC, BMNC, different government curricula which can be supplemented depending on what you want. "	LesEO4: "And the other organizations that are working in the community, that do not feel a sense of accountability to us, or to anybody else apart from their own organization. So they don’t see the reason why they should work with our mentor mothers."
Health system’s capacity to absorb CHW programs for HIV (e.g., financially, structurally)	It seems there is difficulty in the capacity to absorb financially and organizationally. Currently, there is no single entity or board in charge of the CHW workers at a national level,and instead it falls to individual districts to determine how they are coordinated.	Because there is no governing board in charge of CHW coordination at the national level that can handle all of the different programs, right now the public health nurses would have to supervise all these different cadres in addition to VHWs	There's a difficult line in having national oversight and a headquarters in the MOH for the CHW program, and having the nuanced oversight that can devote fully to the program when the MOH often puts it on the back-burner.	The biggest sustainability concern is funding, and being able to pay people stipends above poverty levels. Right now, partners sometimes will not pay CHWs, and so the government is asked to step in. But they have difficulty addressing this claims, s.t. it would be unlikely they could easily address such a level of incentivization with their own budgets.	The DHMT teams and district level coordination shows some structural capacity to support the smaller intiaitives that are district-specific.	It's unlikely the MOH has financial capacity to integrate all these programs, there also needs to be increased organizational capacity support	LesEO3: "They’ve been struggling for some time and no government has got all the resources. So with different players being around, I don’t think the government can absorb all the community health workers, that’s why they want to streamline and standardize things only what is manageable within their means."	LesMOH2: "Financial now and technical. Because it won’t have, maybe I don’t know, somebody who is going to stand for the community . When the community health works come or when the public health nurse or the nurse working from the health centers come maybe for help, where would they go? When they come like you I will say I don’t know what to do, director pays me but she is new what does she know…
Coordination of different CHW programs for HIV (e.g., supply chain, CHW training, services)	Currently there is no centralized mapping available to partners that allows for them to see what others are doing within a region. There have been efforts to centralize and standardize training and create memorandum of understanding with the MOH, but it has been a process to move to that and to start requiring NGOs to submit reports to the MOH.	There is no national commission currently to oversee all the different programs. There is the civil society forum which has a health advocacy forum but that is only health advocacy.	There is no consolidation of supply chains currently, and partners will supply their own kits to workers as necessary. Further, there will have to coordinate a standardized training for integration into the VHW program, because currently the various partners are in charge of coordinating their own trainings, which may or may not line up comparably to one another.	Currently there is only a public health nurse in charge of the CHWs which is diffuclt because they have further duties to attend to. In addition, it can be difficult to get CHWs back to the facility for ongoing training	They have begun implementing Memorandum of Understanding with the partners who want to come in, which should help enforce any regulations upfront before programs get started.	The ministry of health collects data on its own CHWs but there is no standardized system for getting independent NGO's data to the ministry	LesEO6: "I think one problem the government has is it hasn’t provided enough resources to the program management structures that it should. For a long time you had only one person responsible for community health worker programs and she’s based in headquarters and expected to do this on a national basis, that’s impossible. And secondly, you have huge numbers of donors, ok you have national but yo…	LesEO4: ". We do integrate them and there is one, it’s not mandatory so to say. You know, so sometimes depending on which community the mentor mothers are placed in and also depending on personalities, they don’t work well. Sometimes they don’t. Oftentimes our mentor mothers do work well with other community health workers like the ministry of health and maybe Baylor, PSI, but it’s not really coo…	LesMOH1: "At the moment we are, we do not have a sort of standardized way which is defined that we will meet every so often, but we do meet. There are meetings which are called from 10 to 10 where we actually talk about village health worker program, what they are doing, and so on. When they feel they need additional support they come to the ministry. "
Integration of CHW programs for HIV into national health system or larger entity	There seems to be little confidence that the government will be able to successfully integrate all the CHW programs into the MOH without loss of services and providing acceptable stipends for CHWs.	The MOH wants to retrain those who were trained by partners, which required strong coordination to bring them all back into supplementary training	There has been task-shifting occuring for some time now, beyond just monitoring adherence and using expert clients but also to include door-to-door testing campaigns. At first there was some push-back from doctors and nurses to teach these skills to lay counselors, but some will also use CHWs instead of seeing the clinic itself (which is a problem, they become almost toointegrated)	Local governments want to keep their CHWs, and so if there is duplication that has to be reduced, it can be difficult if that means they lose a service simply for the sake of integration.	By having only one cadre currently recognized by the official MOH (the VHWs) it means there is some standardized position integrated into the country's primary healthcare system, even if it is only one cadre.	There are different training programs for each of the different CHW programs, and different programs still have different incentivizations which may not line up with the MOH, which requires standardization	LesEO5: "But the challenge comes when it is a partner-based community health worker, because now they are not integrated into the health center itself. So you’d be, the partner will be going to the community that they are dealing with and be providing information, in a real life situation it would be better, if I am a partner, I go through the health center."	LesMOH3: "I had a [?] what we called community technical working group, which were working on the tools so that the data could filter to central so it’s been reflected. Unfortunately we’re not there, so the work is left and I didn’t do the handing over to anybody. It means somebody is going to come after me and going to start from scratch."	LesEO4: "then at the health facility level it was our responsibility to look into the systems that are there. So we had to interrupt with the health facility leaders, ask them what is happening in the communities that is related to health and then there is what is called the health committee, yeah, for each health facility they’ve got a committee which comprises of the traditional leaders, the lo…
Sustainability of CHW programs for HIV (e.g., long term funding, support)	The biggest issue people discussed was finding long-term funding solutions to compensate the CHWs properly. Further, there is an issue creating accountability or programs who do come into the area, as there is a large sentiment that many of them simply leave at will without a long-term exit strategy and without providing long-term professional development for its staff.	Currently they are moving to a performance-based system of payment, which will allow them to better monitor and facilitate proper incentivization to continue motivating CHWs affiliated with the government so the necessary services will continue.	Different programs have created different pathways for advancement through their programs--some (mothers2mothers) have clear strategies, while others do not. Therefore, it can be difficult to integrate them all if these pathways were lost, in terms of personal sustainability of personnel	There are a variety of capacity-building NGOs that use the VHWs as opposed to conscripting their own workers which helps strengthen the VHW program further, however some referenced more ad hoc-type programs operated on the side which may draw concerns for sustainability.	Professional development initiatives which helps retain personnel and keep them working in community health intiaitives	Long-term funding is an issue, task-shifting to address further need without burning out VHWs as they are the single governmental cadre	LesEO4: "providing the education to the community health workers themselves in terms of understanding the sustainability issue and knowing that when funding is there, you could be able to be paid this. But when funding is not there you might be paid less. But the challenge there becomes are they then going to stay? Because what we have seen is that sometimes our mentor mothers after we graduate t…	LesEO2: "And that creates challenges to the community health desk and the ministry of health, and even to the chiefs on however this is going to be sustained, or who is accountable to whom. And you know most projects are erratic and they come and go and cycles, so it creates these waves of, we work for this and if gone, who is there in terms of it. ...when the funding for Global Fund was ended, t…
Examples of success stories or failures in harmonization of CHW programs for HIV	With such a variety of programs going on in the country, there are similarly a variety of success stories such as door-to-door testing programs that went particularly well, but an overall failure is the lack of accountability of any stakeholder to another, which is difficult not only for the MOH but stakeholders trying to partner with one another on their own.	It has been difficult to get CHWs back for further training and coordiante that continuing education and updating them on new techniques.	There have been previous issues where adding more tasks to VHWs has led them to try to "prove themselves" (LesEO2) and it disrupted traditional paths to health services by focusing entirely on CHWs. Therefore, integration efforts will have to be discerning in the expansion and absorption of services	Incentive systems need to be kept with sustainability in mind, otherwise (as with PIH and bringing pregnant mothers to the clinic), they'll bring them in to meet the incentivized threshhold, and then cease after they reach the threshold number. (LesMOH3)			LesEO5: "But that is one aspect which I think we have failed, we have not been able to, the village health workers have been trained but following them up has not been something that is consistent or done on a periodic basis."	LesEO3: "Of course the intention was to keep people on ART. The reason why I think it was a success was because from the health center, ok from the district hospital down to the health center and the community council there was accountability. "
Political strategies for harmonization of CHW programs (e.g., political feasibility, stakeholders, their positions, and power)	There are various political actors that each have their own health initiatives that can make programmatic decisions more contentious. The current prime minister has discussed prioritizing community health workers in the future.	It seems local level leaders have been brought in and coordinated with in the past, but because of the higher-up authority figures (such as first lady and the prince) creating their own community health intiatives, it may be difficult to coordinate between multiple executive powers.	Currently NGOs buy in to the MOH policies mostly out of their own volition as opposed to any political power the MOH wields over them, which makes integration timelines difficult. This may change with the memorandum of understanding.	Even though many said the MOH is trying to focus further on the CHW program and the minister is aware of its importance, there is a running sentiment that the MOH is often swamped with other areas that it is difficult for it to afford the necessary attention to the harmonization efforts and keeping track of the different NGOs.	By already having some community-based organizations through the government in this way, there is already some form of integration taking place that in theory could be built upon. Also, even those with clear political influences seem committed to greater non-partisan efforts and working cross-departmental.	The different high-level political actors with their community health initiatives makes navigating the political system more difficult, as they often have their own agendas.	LesEO3: "those who are more inclined to get resources from the ministry of health, therefore if you have that by virtue of her political affiliation you may think they are politically connected. It may not be like that, but it could be a perceived relationship."	LesEO7: "I’m talking about the DHMT. We need somebody who is much stronger and who has more influence to coordinate, because partners, I think, that will sort of not be organized well if we are to say we should organize ourselves as partners."	LesEO6: "I think we’re going to have a problem later on with the clash of the different role-players. But in principal I think it’s good that the primary has taken interest in it. But I think it needs to be thought through very carefully and not have personalities come into play where you bypass the message because you don’t like what the messenger thinks. There’s a need that the ministry respons…
Potential disadvantages to (full) harmonization (e.g., less flexibility or trust by community members)	One of the issues brought up was the concern that there would be something 'lost' in way of flexibility and questions of how to continue tailoring to community need as opposed to only what the government might misunderstand as being the need if there's national oversight errors that fail in nuancing between districts.	One concern is that it will take time to get all of the NGOs onto the same compensation scheme to coordinate so there is less competition between CHW programs, and as they standardize they may lose workers who don't fit the new criteria or who were interested in the greater incentives before that proved unsustainable for the less-endowed programs.	There doesn't seem to be a concern expressed amongst respondents regarding a lack of community trust upon integration, however if CHW programs are integrated into the DHMT, supervisoin structures might be strained without further support.	One disadvantage can potentially be the lack of funds to keep up the variety of services currently being offered through the partners. Unless there can be other sources of funding or incentivization, it is unlikely the governmental systems can sustain the current programs.	Many actors acknowledge the importance of full harmonization outweigh the any issues with flexibility in programs.	Each of the partners are very use to 'doing' their own programs, such that they may be hesitant to lose that control when they have to get rolled into the govenrment standardization.	LesEO6: "I mean I’m an implementing partner but I’m Lesotho, so I put being in Lesotho first and all I see is advantages. I have no right to put my organization before my country, so for me I see nothing but good in getting this approach done. If I’m being, I guess, textbook-ish about it I’d say yes there’s loss of advantage in the sense that the donors can’t control and that—that’s secondary."	LesEO7: "so there might be some people who might be laid off within the structure to say can we really? Because sometimes we may find even for testing, we need people who have good eyesight and unfortunately there are some trusted within the communities where there are certain things they cannot fit the criteria, which is a pity really."
Broad contextual factors affecting harmonization of CHW programs (e.g., demographic, socio-economic, technological, legal)	There are some vulnerable populations which are hard to reach, such as headboys and sex workers, and it is important to engage with traditional leadership and beliefs which can get in the way of adherence and early testing. One respondent mentioned it used to be mostly older women doing this work, and now the age demographics have evened out more but still overwhelmingly female.	When new cardres are introduced to areas there is a questioning of job security and so information has to be disseminated to community health workers not only that new cadres/workers are coming in, but showing the sustainability and security of current jobs (LesMOH3)	Lesotho has high literacy rates which aids in coordination of less educated CHWs, as even they are able to read/write. Many people do travel out to South Africa for work, however, and so coordination involves keeping track of community movements.	There were issues in switching the model (LesMOH3) from one that allowed agriculture to one that required them to accompany people to facilities. Which then required further modes of compensation to make up for the loss and transition	There is an effort to reach harder to reach populations, so there is a concurrent concern with OVCs and engaging children at school or predicting migrations of sex workers so they can try to address HIV risks before infection occurs. (LesEO3)	Cultural concerns and lack of balanced demographics for CHWs, by drawing from the community, some communtiy members might not trust the privacy and do not want to discuss their medical issues with their neighbors.	LesEO3: "Test and start, whether we are even thinking of advocating for circumcision before the initiation school, so again now you need men. But if village health works are women, how do you approach men on issues such as that? And also these are still issues which are very sensitive for our culture. So we, I think, now they are even reviewing the recruitment gradually in terms of how to balance…	LesEO4: "There’s stories that if you go to the health facility before your pregnancy is big, someone will swallow it or such stories. So people go to the health facility very very late, which is not good for PMTCT because you ae supposed to start your, especially with the current life-long treatment, you are supposed to start your treatment as soon as you discover you are pregnant then you start …
Other elements that need to be considered in the harmonization of CHW programs not included above		Even within the CHW program and the MOH, there was a large effort to consolidate the naming system that was used, because there was a misunderstanding of what names people should be using or if names changed. It becomes difficult when record-keeping is not consistent across a single ministry, as well as if this is to be integrated with other NGO programs
Country-specific elements that are important for harmonization of CHW programs for HIV (e.g., large national CHW program)	Lesotho itself is not a large country, which is both helpful in terms of reaching all the intended populations,and difficult in the contexts of getting resources (e.g., taxation) as well as CHWs knowing their neighbors too well, and a lack of privacy that occurs.		There's a concern among other professionals sometimes that opening up tasks to lower cadres leads to a dilution of their work		Because it is a small country, it is not too difficult to physically reach all the people who need care and there is a tight social fabric to draw upon for CHWs people trust.	Because it is a small country it is difficult to be able to provide all the proper resources to its people via internal means. It's hard to have the necessary income and physical resources.	LesEO1: "People don’t want to test in the same communities as the community health worker that they know of, so issues to access are not about just being right next to the person, sometimes it is about being is right next to the person, and the person doesn’t want to go there because it is right next to them, everybody knows that you know Mtabo knows such and such and all those kinds of things, s…	LesEO5: "To me, these are, to be honest, in our country there is no way few can lead the human resources shortage that exists and we need this community health workers or village health workers to support in the community. There’s no program that would succeed without using community health workers, looking also at the topography of our country there are places that are very difficult to access, …	LesEO6: "This country is so small, we can reach any part of the country most 8 hours, no matter how bad the terrain. It can be most further pointing the North--wherever it is. You have a population of 2.1million. Anything that you do, the impact is massive, you know. You know where your population pockets are. We have a very highly educated population. Though we have lost some, our literacy is hi…

## Sheet: Mozambique
Issue	Brief description	Relevance to coordination	Relevance to integration	Relevance to sustainability	Any facilitators	Any barriers	2-3 Quotes (interviewee code)
Varying definitions of CHWs for HIV, actors, and their roles	Volunteers are not considered part of the CHW program (EO4), From the MOH perspective, with the revitalization in 2010, they drafted the CHW profile (and the necessary implementaion protocols) with the intention of both providing health promotion and to a lesser degree actual hath activities (Gov3) The CHWs receive a medication kit to help people for first response and they medicate for malaria (…	There was an opperational script that was purt forward in 2010 to try to better coordinate, hwoever when different groups come up with ideas for HIV measures, sometimes they should be going through the CHW program but instead bypass them and don't include them vertically. (Gov1) An outside university determiend what the necessary areas the CHWs should be trained in, such as HIV adherence tracing …	Because the CHW program includes health promotion/education as well as end-point activities, tehre does not seem to be man y different cadrs around which are considered part of the CHW program, but rather many partners work on the training sand supply side to often in order to bolster them more. That being said there are still outide partners with their own programs, but even if they are not unde…	While there is only one CHW cadre, there are further programs going on outside of that cadre, which makes it difficult to sustain if it's not under the same governmental purview. CHW's have had their role expanded from 3 services to 7, showing an increased reliance on the CHW program to render basic services.	There is only one cadre of recognized CHWs which are trained through the Training Institutes, so any addition or change in services theoretically can reach them in professional development.	CHWs currently cover many different areas including HIV, malaria, and TB which makes it difficult to assign further tasks when they have to cover these different areas. Originally for the revitalization they wanted a polyvalent figure for the CHW program, however that would take 10 years to integrate so they focused first on HIV and home-based care (EO6)	"Nampula then redefine at national level interventions to provincial level has some this enhance some complexity after the direction, therefore the implementation of perspective in the past this is a consortium, this one in this consortium to JAPAIGO with the largest range of interventions, ...but for child component and Immunization component and therefore to some, so that this part of the inter…	"communication has never been clear, my way to see defined the roles, then it also depends on who is in the direction because the CHW is really need this training component and need to engage in training but was never well defined what was the role of one another, then to the point that for some activities of CHW it was the reformation of the CHW wanted the training also involved" (EO3)	"I think there CHW, has volunteers have mothers group then the volunteers they were going to talk to communities about nutrition, parent groups was also think it's a support group to know practices there." (EO4)
Any problems, scale of issue, sense of urgency, and complexity of HIV services, around CHW programs for HIV	All of the programs are funded at the provincial level, with most of the funds coming from donor programs as opposed to the MOH. This complicates any scale-up in the future. In 2016 the MOH hopes to review all of the programs and decides how best to allocate funds and human capacity moving forward, with an eye towards sustainability (Gov1)	There is not a lot of uniformity in the dissemination of data from the provinces, which makes it difficult to coordinate based on accurate information what the scale of services being offered across all the programs, partners, and donors, to scale up any other measures. Donors don't have their own community health workers (EO5)	Because fo the fragmented nature of provincial programs, the government has to look at, if the point is a national system, how to restructure current programs to provide similar services through the national chain of command/pipeline. If they decide to keep it fragmented in an effort to more specifically address provincial needs, integration similarly becomes more fragmented and complex.	There is a sense of urgency surrounding the sustainability of different programs and funding, however there were few concrete solutions discussed by respondents. Many referenced it as a primary concern though.	There is a sense of urgency and nearly all respondents referenced their concern over the continued support from donors and maintaining the budget for these workers. They’ve also generally expanded from simply health promotion and education to certain curative measures, which provides more services (though the respondent explained this was negative, Gov2)	Each of the different regions have different donors funding their different programs with different information structures, sometimes requesting upto even 60 indicators (EO6), further there are activists who work more on health promotion and different partners pay more than the ministry	"So the supervisor does not have time to go health unit, then this creates accompanying problem detention errors where data is collected and it affects the whole system until the data come to us because in the clinic we do not have enough staff to do the monitoring of activities think though our script operating is written at the end of each month when the CHW will deliver the duties of your mont…	"They are doing curative role, to treat people. It mean that they are failing to do prevention and health promotion. We as a Ministry, we are failing a bit this role of the CHW, for the health promotion and prevention, because we are just putting the CHW as a substitute of health care worker." (Gov2)
Health system’s capacity to absorb CHW programs for HIV (e.g., financially, structurally)	One donor estimated that the MOH only funds supervision efforts and the donors fund all the programmatic costs, which raises questions about financial ability to absorb. Further, the structure is most focused at the provincial level, which leads to difficulties absorbing into a nationalized system.	While partners currently meet with the MOH and there is a map of which donors are funding which programs, there isn't a strong national structure that can provide coordination beyond the provincial level. Also at the health center level, 40% of the time for the supervising nurses is involved in training and meetings which makes it difficult to have active supervision at the grassroots level (EO6)	One concern about the integration comes from differences in training and making sure, for the health technician role individuals have enough education to be integrated into the role. Further, because programs have tried to increase the grassroots services offered without having enough technicians to provide CHW-specific training, it has ballooned the number of non-integrated health workers to mee…	The primary concern about sustainability revolves around finances, and the MOH focuses most on supporting supervision financially, even if the government has them on their structure, funding their continued pay (and the further staff they would need to hire to supervise/coordinate the newly integrated programs)	There already exists a department within the MOH that is designed to deal with CHW as well as the creation of the national technician position. They also began paying CHWs through the government payroll strcuture.	There is not much faith that the government will be able to financially absorb the programs in the near future, and most of the central supevision still happens at the level of the provinces structurally	"now we are talking about the parents of the level of 2000 or 3000 if I am not mistaken even then it's not few people are many means that there has to be what politicians always call a budget allocation that is likely we continue depending on partners but there is already simple depending on the partner no longer deliver the money to the ministry it does not go to pay directly have to pay via bud…	"they would see that happen CHW were first created in the liberated areas,...and then to say when they were created and had great support from the outside, but the majority of funding was the level internal then was that stoppage, could in my opinion if the partners were not to be financed and if there was a government that commitment, that the implementation of primary health care that was taken…
Coordination of different CHW programs for HIV (e.g., supply chain, CHW training, services)	Part of the current coordination effort includes the registration fo the CHWs in order to keep track of the services being rendered (Don1). There are APES coordination meetings once or twice a year (EO3)	There is a technical working group for the different partners to coordinate within so they can plan services, however they do not meet consitently (Don2_3). The MOH is developing scripts with partners for greater national-level coordination (Don6) They determine issues to address at the district level and then each district's CHWs from teh health institute goes to the health facility to train (EO…	There are some issues with coordinating all the different measures that make it difficult to integrate, for instance even with discussions occuring between the different partners, there still exist issues with individuals actually communicating at the health unit level (Don6) All the training is through the MOH (EO5)	Donors supported a technical adviser who works with the program coordinator however these mechanisms ended last year (Donor2_3) Financing is determined at the central level (EO5)	There has previously been efforts to bring it under the MOH, about 3 years ago the government stepped up in their coordination and planning of programs (EO4)	Even with the MOH planning intiative, there is still uncertainty regarding the different NGOs acting within an area and the actual implementation, and so they run into snafus and delays with disseminating supplies and services (EO4) There are just few people working on the national scale, one respondent mentioned how 2 people were in charge of essentially the whole program at one point (EO6)	"we have the Minister have the national director of public health, all the program of CHW both partners everywhere coordination respond to national health director publishes it in last instance is hitting the hammer but to some extent I feel that the Ministry is a little arms, that knotted arms not the Ministry has to make a waist game, game of interest have to know give and know how to take adva…	"sometimes the numbers costs are changing with the initial information from the provinces, so why working with the number that the program has, but sometimes these numbers are collected at the end of each year, but next year at the beginning of the year this number no longer the province said can do even more and can do less, then change these numbers, it is not the data that is then had done it …	"we coordinate the training who is responsible for training of the Apes programs is the Training Institute in the province is not then we have there an Institute for Training first have to coordinate with the provincial level program and that we in the Province we have the provincial coordinator then is this person that we coordinate all activities of, then it is that it has a responsibility to c…
Integration of CHW programs for HIV into national health system or larger entity	There is an understanding of the need for sustainable solutions and MOH involvement, however there was not a widespread sentiment that the MOH was ready to integrate the CHW programs in the near future. Instead the concerns were more proximate and focused on simply how to keep the programs going, with a more general and vague eye towards the MOH integrating them into a national service system Ins…	Up until the past year, the budget received from the state went only to supervision efforts, and even that itself has been reduced. The MOH focus is on coordination/supervision and the MOH also plans with the partners but only at the provincial level.	There is not a large national entity to graft the provincial/district programs onto and instead the programs have propagated from the grassroots/district level, with scale-up efforts coming from the bottom to the top, which means, if integrated as is, there would be patchy coverage of different programs that this national health entity has to fill in or otherwise deal with.	In the MOH budget last year, only 2% was alotted to CHW programs, so the economic feasibility is difficult (Don2), there is not a lot of confidence the MOH alone will be abel to fund the CHW efforts (Don1)	Training for the government-backed CHW is done through the Training Institute, which can be helpful for future changes in the professional development if they wanted to integrate further services into the CHW role. Further they are on the governmental pay system and the government technically forwards their stipends (though the money itself comes from donors with the government acting as a middle…	Much of the planning with partners happens at the provincial level which creates discrepencies between services being rendered, making it more difficult to integrate into a national framework. CHW programs are also not currently recognized as salaried employees in official documentation in governmental human resources. (Donor5)	"it is my understanding that it is the Ministry of Health. I think before different partners were working on projects separately but about 3 years ago the ministry and donors tried to bring it back under the ministry’s supervision. So the planning is basically coordinated within the Ministry...But it seemed as though that the province should be managed by the ministry of health. Although they are…	"The CHW needs medicines, agent does not buy medicines because the Ministry buys the medicines, so cannot say that CHW is funded by WHO, someone is on drugs, so are the activities of the joint partners in the fact that you pores your money not the right to say that's my CHW I finance...will you give an example , northern Cabo Delgado district, Niassa and Nampula who pays subsidies is the World Ba…
Sustainability of CHW programs for HIV (e.g., long term funding, support)	Currently there is little communciation from the MOH to the partners and donors as to how sustainable integration can occur (EO4) The MOH does not have a particular plan for sustaining these, a lot of funding from donors originally was put towards training as opposed to toward medical kits (EO5)	Allocation of donor resources is determined by the government, who work with the partners to determine which districts in which provinces resources are allocated towards. (Don5)	Some of the donor-funded programs have been going on for quite some time (sometimes 10 years), such that the communities are dependent on these services but there has not been a pull-out strategy discussed yet, which brings into question whether these donors will continue funding these areas or how will the MOH restructure them s.t. they can continue providing these major services (EO4)	Sustainability is the major upcoming focus as partners and the government go into the next year, because while there has been a lot of funding support, in th past there have been audits with unfavorable results which makes donors hesitant to reinvest	Partners, donors, and the government are all considering this and this/next year, there is an effort to look at all the programs and build sustainability measures. The government has funded most of the supervision structure over the long-term, and following the revamp they have their training mateials that have now been disseminated to the districts (high start up time/energy, but now it can move…	Even with involvement from donors, sometimes tehre are issues with pay being disseminated in a timely manner, one respondent referenced 7 months without pay from the UNICEF for subsidies (EO2). Sometimes even having secured funding, there are issues getting it in a timely manner that programs have to plan for (EO3)	"the expectation I think the partners that support is not that the Ministry absorbs it all in full was absorbing gradually, but it shows that could guarantee some kind of medium-term sustainability is not the less" (Donor2)	"I just have to add that the program now only this year began to take and use the state budget This year had the state budget also cut 50% of the yield but the state budget is only supervisory activities" (Gov1)
Examples of success stories or failures in harmonization of CHW programs for HIV	Currently there is little communciation from the MOH to the partners and donors as to how sustainable integration can occur (EO4) The MOH does not have a particular plan for sustaining these,	There was an expansion effort of the CHW programs in the 2015 revitalization to move from only 8 districts to 137 across 8 provinces (Gov1) and there have been large strides in supervision (EO2)	To integrate the CHWs into the national payment system, they needed bank accounts, which took a long time to realize--for instance, some districts did not have any banks-but eventually it was completed (Don 5)	One program is unable to continue their CHW program into the next year, and because of the small-scale grants, after training programs often only guarantee funding for CHWs for one or two years, after which their job is in jeopardy (EO5)	Having increased the number of areas the CHWs are working on, it has allowed one partner to increase coverage of primary healthcare by 20% (EO6)	One of the donors has been funding a program for 10 years so far, and funding is going to end in the near future. This program has only had 3 years of practical implementation following its start up. (EO4)	"For example success was the increased frequency of supervision that was the biggest problem I can say that we have had in a success rate although quantified with those we managed to collect because others are not delivered we were almost in 80% in terms of frequency and supervision that was a very big win" EO2	"Expansion of CHW to other districts beginning when it was revitalized, were only 08 districts now we are in 137" (Gov2)	"I believe the commission of some CHW in some provinces the recognition of the CHW by the community for the work they do this I think this is one of the positive aspects in general I believe that the community feel satisfied even with the community health workers the program because as we all know this program arises because the Ministry of Health that then is unable to make extension in health n…
Political strategies for harmonization of CHW programs (e.g., political feasibility, stakeholders, their positions, and power)	There is general political support from those at the central level and publicly praising the CHW program, but when it comes to allocation of resources, there continues to be a strain (EO4) The community leaders have to approve individuals, they make the linkage between the community and health service (EO5)	Currently the MOH is the main coordinator, however if partners do not go through the CHW framework at the central level (e.g., use volunteers), they can bypass the structure and then there are delays in the MOH's information and coordination. The budget alotted to the MOH itself is mostly focused on coordination efforts, without a budget expansion this is all it is able to focus on--less on the i…	The CHW program recently moved from the community department to the health department last year (EO2) which can help integrate it with other health efforts in this political reorganization.	There is understanding within the government currently that the political will is present however there is an understanding within the government that funding cannot come entirely from the government, so in that area hands are metaphorically tied.	The central level actors do see merit in the CHW program and publically support it (EO4) The current minister is supportive however it is unclear if the next will be as supportive which one respondent suggested this means they should try to increase stipends during this adminstration (EO6)	One issue isthat policy makers are aware of the importance of CHWs generally and their roles/services have since been expanded, but still have cut budgets for the program regardless.	"this time over these six years the Ministry has not been able to make an allocation and ultimately believe decisions are complicated agent supports the community health program, the possibly Nutrition program planning family, I therefore think that there are complications there in terms of prioritization, but without a doubt if we are to say if there is commitment from the Ministry I would say t…	"I think politically there is support at least when the initiative was reactivated there was a huge launch and the minister was there. The current vice minister seems to be very supportive of the problem. Used to be the national director of public health before and it was within his department and I think he has even spoken publicly about the difference that community health workers make. So I th…
Potential disadvantages to (full) harmonization (e.g., less flexibility or trust by community members)	Few respondents identified disadvantages, but given the health system's lack of ability to absorb in terms of funding, it is a question whether there will have to be restructuring and merging efforts/programs to continue providing services.	There was not a major indication that individuals were concerned about the change in flexibiltiy for services, which makes sense considering the MOH's invovlement in coordination/supervision to begin with.	One concern was about integration of current volunteers into the CHW role (or not) and the issue of minimum education for rendering services that would potentially put them on the governmental payroll system	Some programs will likely be unsustainable with full integration into the MOH due to funding constraints and resources the partners are able to bring in now	One of the respondents said that currently with partners funding so much of the program, they hav eundue influence on the priorities of the donors/partners (Gov2) which will be reduced with further harmonization.	The MOH is already shorter-staffed and on the human resource side is fairly inefficient (crowded offices, for example) which would only increase their load if there was no greater technical development going on in their office (EO6)	"we now support make a strategic plan a subsidy for such some of these issues have to be discussed, to see if in fact the policy that was signed in 2010 can be changed not the issue of subsidy but the question perhaps the inclusion of how is the process and where we recruit people think it is a way out but as this collapses so do not have subsidies." (Donor4)	"The materials take a long time to get to the districts, so there is already material in the province, but then does not arrive then at least the last CHW with which talked he had not received a kit from after training him until then spent three months there he had not received the kit to be able to work, so I do not know this but with other partners working with CHW has had, but it looks like at…
Broad contextual factors affecting harmonization of CHW programs (e.g., demographic, socio-economic, technological, legal)	Technical and human resource capacity is a large concern, ranging from the trainnig of technicians and supervisors who understand their central level role, to disseminating photocopies of training materials in a timely manner (Gov3), even with consultants working on strategis and packages, there is disconnect in the people implementing these grand ideas that compounds further issues.	Many people still live far from health facility resources, which impacts referrals to the health facility (there has to be some coordination in how to get them to said facility) but further, it impacts how resources get out to the CHWs as well. One partner disseminates training materials to the provinces but indicated it was very difficult to get those out to the districts after that (EO4)	One respondent mentioned that the partners are not the limiting factor in sustainability for the honoraria and the current system is not due to an imposition on their part but rather due to government ability given the historic and continued budget allocation, with the state budget for the program being cut 50% this past year (Donor5)	Many CHW workers are theoretically able to work other jobs because the stipends are not enough for them to live on because of a lack of financing from the government (EO5), but the hourly requirement is such that few seem to actaully have time to work these jobs (EO6) To meet the community needs they would need more CHWs, but it is already very difficult supporting the currently active ones finan…		Even though CHW workers are required to attain grade 7 education level, the training material and instruction must be matched to said education level, which puts a constraint on what the "decision makers" can implement (EO3)	"we wanted all CHW had bank accounts, took a long time, but it was what the government wanted, because they had to start getting subsidy via SISTAF, which is the government system for payment, but wanting to even realize is a process, sometimes marks tight goals, know that your district has no bank, as you're going to open the account if your district has no bank." (Donor5)	"people including one of the things that we are discussing here is very interestingly are but women, women when they go there, but go for help than to receive the subsidy on all do not speak of these young women but those already established in the community as long as they are not too busy, then in the same community we have several CHW and not with every job you can just go to the farm do other…
Other elements that need to be considered in the harmonization of CHW programs not included above		They are in the process of designing the positions for national level technicians however the effects of a centralized supervision system still have to trickle down to the health units (Don6)	CHWs have lost credibility in the past when kits haven't been fully funded and they didn't have medicine, community members thought the CHWs were instead stealing the medicine for themselves and there was a period of distrust (EO6)	One person from the MOH mentioned they were trying to create an employment pathway for CHW's to progress in their careers (Gov2)		Ministry hiring practices are also difficult, sometimes taking people out of school, so for the more capable employees there is turnover and burnout and difficulties with human resources (EO6)	"We are designing a protocol for it but a few reasons that will be raised some, some hypotheses alias a hypothesis is career the CHW wants to progress it does not want to be a lifetime CHW" Gov2
Country-specific elements that are important for harmonization of CHW programs for HIV (e.g., large national CHW program)	The CHW program in Mozambique itself is old, however went through a revitalization in 2010 to try and strengthen it. One respondent mentioned that this was specifically in response to effects of the civil war that had largely dismantled the CHW program at one point. (EO4)	Many 'activists' (health promoters?) work more in urban areas whereas CHWs tend to work in more rural areas, however this is still fairly haphazard and the geographic distribution is somewhat randomized when it comes to the placement of different cadres (EO6)				"At that time our coordination was going through meetings once a month, and when he was doing the launch of the revitalization of the program, because it was a dead long period after civil war [with no CHW, officially]." (Eo4)
